# Supplementary material for: Average physical structure of cratonic lithosphere, from thermodynamic inversion of global surface-wave data
Source: Mineral Petrol. 2025 Jun 17;119(4):811–22. doi: 10.1007/s00710-025-00926-0 (PMC12673875; doi:10.1007/s00710-025-00926-0)
Supplement: Supplementary file 1 — Supplementary file1 (TXT 16 KB) [file 710_2025_926_MOESM1_ESM.txt]

Craton-average
   1    50.0000  1           anisotropy, ref period 50 sec, tabular
   178  13  37
      0. 13088.50 11218.76  3613.67  99999.0     85.0 11218.76  3613.67  1.00000  6371.00
 101430. 13086.26 11217.18  3612.58  99999.0     85.0 11217.18  3612.58  1.00000  6269.57
 202850. 13079.54 11212.33  3609.23  99999.0     85.0 11212.33  3609.23  1.00000  6168.15
 304280. 13068.34 11204.43  3603.72  99999.0     85.0 11204.43  3603.72  1.00000  6066.72
 405700. 13052.66 11193.27  3595.93  99999.0     85.0 11193.27  3595.93  1.00000  5965.30
 507130. 13032.50 11178.95  3585.88  99999.0     85.0 11178.95  3585.88  1.00000  5863.87
 608550. 13007.86 11161.36  3573.67  99999.0     85.0 11161.36  3573.67  1.00000  5762.45
 709980. 12978.74 11140.71  3559.28  99999.0     85.0 11140.71  3559.28  1.00000  5661.02
 811400. 12945.14 11116.80  3542.63  99999.0     85.0 11116.80  3542.63  1.00000  5559.60
 912830. 12907.06 11089.73  3523.72  99999.0     85.0 11089.73  3523.72  1.00000  5458.17
1014250. 12864.50 11056.78  3502.63  99999.0     85.0 11056.78  3502.63  1.00000  5356.75
1115680. 12817.46 11030.71  3479.28  99999.0     85.0 11030.71  3479.28  1.00000  5255.32
1217500. 12791.61 11002.11  3452.58  99999.0     85.0 11002.11  3452.58  1.00000  5153.50
1217500. 12765.76 10288.78     0.00  99999.0      0.0 10288.78     0.00  1.00000  5153.50
1317760. 12115.04 10274.28     0.00  99999.0      0.0 10274.28     0.00  1.00000  5053.24
1418420. 12058.54 10232.68     0.00  99999.0      0.0 10232.68     0.00  1.00000  4952.58
1519090. 11998.13 10173.68     0.00  99999.0      0.0 10173.68     0.00  1.00000  4851.91
1619750. 11933.90 10109.28     0.00  99999.0      0.0 10109.28     0.00  1.00000  4751.25
1720410. 11865.76 10043.68     0.00  99999.0      0.0 10043.68     0.00  1.00000  4650.59
1821070. 11793.54  9975.88     0.00  99999.0      0.0  9975.88     0.00  1.00000  4549.93
1921740. 11717.15  9904.89     0.00  99999.0      0.0  9904.89     0.00  1.00000  4449.26
2022400. 11636.44  9830.19     0.00  99999.0      0.0  9830.19     0.00  1.00000  4348.60
2123060. 11551.29  9751.09     0.00  99999.0      0.0  9751.09     0.00  1.00000  4247.94
2223720. 11461.54  9667.09     0.00  99999.0      0.0  9667.09     0.00  1.00000  4147.28
2324380. 11367.10  9577.49     0.00  99999.0      0.0  9577.49     0.00  1.00000  4046.62
2425050. 11267.82  9481.20     0.00  99999.0      0.0  9481.20     0.00  1.00000  3945.95
2525710. 11163.56  9375.80     0.00  99999.0      0.0  9375.80     0.00  1.00000  3845.29
2626370. 11054.21  9263.20     0.00  99999.0      0.0  9263.20     0.00  1.00000  3744.63
2727030. 10939.63  9142.40     0.00  99999.0      0.0  9142.40     0.00  1.00000  3643.97
2827700. 10819.67  9013.61     0.00  99999.0      0.0  9013.61     0.00  1.00000  3543.30
2928360. 10694.23  8875.91     0.00  99999.0      0.0  8875.91     0.00  1.00000  3442.64
3029020. 10563.15  8728.11     0.00  99999.0      0.0  8728.11     0.00  1.00000  3341.98
3129680. 10426.34  8569.02     0.00  99999.0      0.0  8569.02     0.00  1.00000  3241.32
3230340. 10283.63  8399.92     0.00  99999.0      0.0  8399.92     0.00  1.00000  3140.66
3331010. 10134.88  8221.12     0.00  99999.0      0.0  8221.12     0.00  1.00000  3039.99
3431670.  9980.35  8038.03     0.00  99999.0      0.0  8038.03     0.00  1.00000  2939.33
3479500.  9904.25  7999.83     0.00  99999.0      0.0  7999.83     0.00  1.00000  2891.50
3479500.  5772.10 13621.92  7248.53  99999.0    274.0 13621.92  7248.53  1.00000  2891.50
3531670.  5540.57 13618.90  7236.88  99999.0    274.0 13618.90  7236.88  1.00000  2839.33
3581330.  5515.75 13615.29  7226.23  99999.0    274.0 13615.29  7226.23  1.00000  2789.67
3631000.  5503.37 13611.55  7215.20  99999.0    271.7 13611.55  7215.20  1.00000  2740.00
3631000.  5490.98 13620.19  7222.73  99999.0    350.9 13620.19  7222.73  1.00000  2740.00
3681000.  5466.06 13560.68  7199.88  99999.0    354.6 13560.68  7199.88  1.00000  2690.00
3731000.  5441.17 13502.36  7178.12  99999.0    359.7 13502.36  7178.12  1.00000  2640.00
3779500.  5417.04 13445.74  7155.77  99999.0    363.6 13445.74  7155.77  1.00000  2591.50
3829000.  5392.42 13387.62  7134.11  99999.0    367.6 13387.62  7134.11  1.00000  2542.00
3878500.  5367.79 13330.80  7112.86  99999.0    371.8 13330.80  7112.86  1.00000  2492.50
3928000.  5343.15 13274.47  7090.79  99999.0    375.9 13274.47  7090.79  1.00000  2443.00
3977500.  5318.49 13219.54  7069.84  99999.0    378.8 13219.54  7069.84  1.00000  2393.50
4027000.  5293.80 13162.91  7049.18  99999.0    383.1 13162.91  7049.18  1.00000  2344.00
4076500.  5269.07 13107.48  7027.71  99999.0    387.6 13107.48  7027.71  1.00000  2294.50
4126000.  5244.30 13052.75  7006.25  99999.0    392.2 13052.75  7006.25  1.00000  2245.00
4175500.  5219.46 12997.22  6984.96  99999.0    398.4 12997.22  6984.96  1.00000  2195.50
4225000.  5194.57 12941.28  6963.59  99999.0    403.2 12941.28  6963.59  1.00000  2146.00
4274500.  5169.61 12884.55  6941.14  99999.0    406.5 12884.55  6941.14  1.00000  2096.50
4324000.  5144.57 12828.01  6920.56  99999.0    411.5 12828.01  6920.56  1.00000  2047.00
4373500.  5119.43 12771.47  6898.60  99999.0    414.9 12771.47  6898.60  1.00000  1997.50
4423000.  5094.19 12716.27  6875.89  99999.0    418.4 12711.05  6871.07  1.00000  1948.00
4472500.  5068.85 12660.76  6852.65  99999.0    425.5 12650.36  6843.04  1.00000  1898.50
4522000.  5043.40 12604.74  6829.61  99999.0    431.0 12589.18  6815.25  1.00000  1849.00
4571500.  5017.82 12548.02  6806.35  99999.0    436.7 12527.33  6787.27  1.00000  1799.50
4621000.  4992.09 12489.27  6782.58  99999.0    442.5 12463.48  6758.81  1.00000  1750.00
4670500.  4966.24 12430.92  6758.41  99999.0    446.4 12400.06  6730.00  1.00000  1700.50
4720000.  4940.23 12371.46  6733.72  99999.0    450.5 12335.56  6700.71  1.00000  1651.00
4769500.  4914.07 12310.19  6707.53  99999.0    454.5 12269.30  6669.96  1.00000  1601.50
4819000.  4887.74 12249.82  6681.62  99999.0    458.7 12203.96  6639.53  1.00000  1552.00
4868500.  4861.22 12187.13  6655.30  99999.0    463.0 12136.33  6608.73  1.00000  1502.50
4918000.  4834.52 12122.53  6628.76  99999.0    467.3 12066.82  6577.74  1.00000  1453.00
4967500.  4807.63 12056.81  6601.21  99999.0    471.7 11996.24  6545.80  1.00000  1403.50
5017000.  4780.55 11990.69  6572.95  99999.0    476.2 11925.29  6513.19  1.00000  1354.00
5066500.  4753.24 11924.25  6544.16  99999.0    480.8 11854.08  6480.10  1.00000  1304.50
5116000.  4725.71 11854.39  6513.76  99999.0    485.4 11779.49  6445.46  1.00000  1255.00
5165500.  4697.95 11783.93  6483.04  99999.0    490.2 11704.34  6410.55  1.00000  1205.50
5215000.  4669.96 11710.95  6451.41  99999.0    495.0 11626.72  6374.78  1.00000  1156.00
5264500.  4641.73 11637.25  6419.86  99999.0    500.0 11548.41  6339.14  1.00000  1106.50
5314000.  4613.24 11561.83  6385.89  99999.0    505.0 11468.47  6301.15  1.00000  1057.00
5363500.  4584.49 11484.72  6352.90  99999.0    510.2 11386.84  6264.18  1.00000  1007.50
5413000.  4555.46 11405.77  6318.00  99999.0    515.5 11303.46  6225.38  1.00000   958.00
5462500.  4526.15 11324.60  6281.66  99999.0    520.8 11217.92  6185.21  1.00000   908.50
5512000.  4496.56 11242.31  6244.30  99999.0    526.3 11131.34  6144.09  1.00000   859.00
5561500.  4466.66 11156.71  6205.93  99999.0    531.9 11041.49  6102.03  1.00000   809.50
5611000.  4436.48 11078.20  6172.65  99999.0    537.6 10958.67  6065.02  1.00000   760.00
5636000.  4421.09 11012.19  6111.93  99999.0    540.5 10891.94  6003.22  1.00000   735.00
5661000.  4405.63 10946.14  6051.21  99999.0    543.5 10825.23  5941.46  1.00000   710.00
5681000.  4393.23 10893.97  5999.04  99999.0    545.9 10772.74  5888.56  1.00000   690.00
5701000.  4380.74 10841.79  5946.86  99999.0    548.3 10720.28  5835.68  1.00000   670.00
5711000.  4368.25 10815.69  5920.77  99999.0    549.5 10694.06  5809.25  1.00000   660.00
5711000.  3989.79 10189.16  5455.48  99999.0    172.9 10079.72  5352.86  1.00000   660.00
5721000.  3987.46 10155.13  5438.70  99999.0    172.5 10047.23  5337.55  1.00000   650.00
5736000.  3983.97 10104.08  5413.53  99999.0    171.9  9998.51  5314.60  1.00000   635.00
5761000.  3978.15 10018.99  5371.59  99999.0    170.8  9917.29  5276.35  1.00000   610.00
5786000.  3956.92  9933.91  5329.65  99999.0    169.8  9836.08  5238.10  1.00000   585.00
5811000.  3925.41  9848.83  5287.71  99999.0    168.8  9754.87  5199.84  1.00000   560.00
5836000.  3893.90  9763.74  5245.77  99999.0    167.8  9673.66  5161.59  1.00000   535.00
5861000.  3862.39  9678.66  5203.83  99999.0    166.8  9592.45  5123.34  1.00000   510.00
5886000.  3830.88  9593.58  5161.89  99999.0    165.9  9511.24  5085.08  1.00000   485.00
5911000.  3799.37  9508.49  5119.95  99999.0    164.9  9430.03  5046.83  1.00000   460.00
5936000.  3767.86  9423.41  5078.01  99999.0    163.7  9348.82  5008.58  1.00000   435.00
5951000.  3748.96  9372.36  5052.85  99999.0    163.0  9300.09  4985.62  1.00000   420.00
5961000.  3736.35  9338.33  5036.07  99999.0    162.5  9267.61  4970.32  1.00000   410.00
5961000.  3638.97  8874.86  4749.65  99999.0    300.0  8809.15  4688.09  1.00000   410.00
5969660.  3629.15  8836.38  4730.43  99999.0    300.0  8776.22  4674.09  1.00000   401.34
5979660.  3617.10  8804.74  4722.44  99999.0    300.0  8750.68  4671.94  1.00000   391.34
5989660.  3605.85  8774.93  4715.28  99999.0    300.0  8726.99  4670.58  1.00000   381.34
5999660.  3595.41  8745.46  4707.41  99999.0    300.0  8703.66  4668.51  1.00000   371.34
6009660.  3585.08  8715.58  4699.10  99999.0    300.0  8679.93  4665.99  1.00000   361.34
6019660.  3575.24  8686.10  4690.47  99999.0    291.7  8656.62  4663.14  1.00000   351.34
6029660.  3565.68  8656.28  4681.01  99999.0    273.6  8632.97  4659.44  1.00000   341.34
6039660.  3552.15  8586.04  4633.37  99999.0    258.4  8569.12  4617.68  1.00000   331.34
6049660.  3542.85  8554.80  4622.89  99999.0    247.1  8543.81  4612.72  1.00000   321.34
6059660.  3533.63  8523.67  4612.60  99999.0    236.3  8518.58  4607.89  1.00000   311.34
6069660.  3523.33  8491.69  4602.63  99999.0    227.6  8492.50  4603.37  1.00000   301.34
6079660.  3505.20  8451.94  4591.96  99999.0    232.5  8458.65  4598.14  1.00000   291.34
6089660.  3487.42  8415.37  4583.87  99999.0    237.7  8428.01  4595.46  1.00000   281.34
6099660.  3469.54  8380.76  4577.81  99999.0    243.4  8399.35  4594.80  1.00000   271.34
6109660.  3452.17  8350.61  4574.09  99999.0    249.4  8375.18  4596.50  1.00000   261.34
6119660.  3434.97  8324.35  4572.82  99999.0    255.9  8353.72  4599.52  1.00000   251.34
6129660.  3417.84  8301.51  4573.35  99999.0    262.9  8335.52  4604.17  1.00000   241.34
6139660.  3400.62  8281.86  4575.42  99999.0    270.5  8320.55  4610.38  1.00000   231.34
6149660.  3391.49  8272.39  4582.75  99999.0    300.0  8315.84  4621.91  1.00000   221.34
6159660.  3386.87  8264.31  4589.27  99999.0    300.0  8312.54  4632.63  1.00000   211.34
6169660.  3382.19  8256.18  4595.71  99999.0    300.0  8309.24  4643.28  1.00000   201.34
6179660.  3377.48  8248.39  4602.42  99999.0    300.0  8304.94  4652.99  1.00000   191.34
6189660.  3372.91  8241.05  4609.40  99999.0    300.0  8300.91  4662.79  1.00000   181.34
6199660.  3368.29  8233.53  4616.19  99999.0    300.0  8296.72  4672.42  1.00000   171.34
6209660.  3363.50  8225.37  4622.76  99999.0    300.0  8291.91  4681.82  1.00000   161.34
6219660.  3358.78  8217.63  4629.27  99999.0    300.0  8287.55  4691.18  1.00000   151.34
6229660.  3354.09  8210.51  4636.36  99999.0    300.0  8281.72  4699.26  1.00000   141.34
6239660.  3349.47  8203.78  4643.71  99999.0    300.0  8275.98  4707.33  1.00000   131.34
6249660.  3344.74  8196.60  4650.79  99999.0    300.0  8269.79  4715.13  1.00000   121.34
6251660.  3343.83  8195.18  4652.13  99999.0    300.0  8268.57  4716.61  1.00000   119.34
6253660.  3342.96  8193.83  4653.68  99999.0    300.0  8267.42  4718.30  1.00000   117.34
6255660.  3341.83  8191.65  4654.83  99999.0    300.0  8265.43  4719.60  1.00000   115.34
6257660.  3340.91  8190.18  4656.20  99999.0    300.0  8264.16  4721.11  1.00000   113.34
6259660.  3339.95  8188.71  4657.57  99999.0    300.0  8262.89  4722.62  1.00000   111.34
6261660.  3338.99  8187.33  4659.01  99999.0    300.0  8261.44  4723.97  1.00000   109.34
6263660.  3338.04  8186.13  4660.61  99999.0    300.0  8259.62  4724.99  1.00000   107.34
6265660.  3337.08  8184.89  4662.13  99999.0    300.0  8257.75  4725.94  1.00000   105.34
6267660.  3336.14  8183.80  4663.88  99999.0    300.0  8256.04  4727.12  1.00000   103.34
6269660.  3335.18  8182.60  4665.50  99999.0    300.0  8254.21  4728.15  1.00000   101.34
6271660.  3334.27  8181.47  4667.16  99999.0    300.0  8252.46  4729.24  1.00000    99.34
6273660.  3333.31  8180.25  4668.76  99999.0    300.0  8250.62  4730.26  1.00000    97.34
6275660.  3332.05  8177.79  4669.96  99999.0    300.0  8247.53  4730.88  1.00000    95.34
6277660.  3331.09  8176.56  4671.55  99999.0    300.0  8245.67  4731.89  1.00000    93.34
6279660.  3330.11  8175.28  4673.12  99999.0    300.0  8243.76  4732.88  1.00000    91.34
6281660.  3329.14  8174.03  4674.69  99999.0    300.0  8241.88  4733.88  1.00000    89.34
6283660.  3328.18  8172.74  4676.20  99999.0    300.0  8239.95  4734.81  1.00000    87.34
6285660.  3327.20  8171.45  4677.73  99999.0    300.0  8238.02  4735.76  1.00000    85.34
6287660.  3325.99  8169.10  4678.95  99999.0    300.0  8235.04  4736.39  1.00000    83.34
6289660.  3325.14  8168.36  4680.75  99999.0    300.0  8233.67  4737.61  1.00000    81.34
6291660.  3324.16  8167.01  4682.23  99999.0    300.0  8231.77  4738.59  1.00000    79.34
6293660.  3323.18  8165.58  4683.63  99999.0    300.0  8229.97  4739.64  1.00000    77.34
6295660.  3322.20  8164.18  4685.08  99999.0    300.0  8228.20  4740.74  1.00000    75.34
6297660.  3321.28  8162.89  4686.61  99999.0    300.0  8226.53  4741.93  1.00000    73.34
6299660.  3320.27  8161.28  4687.96  99999.0    300.0  8224.56  4742.93  1.00000    71.34
6301660.  3319.29  8159.78  4689.29  99999.0    300.0  8222.69  4743.91  1.00000    69.34
6303660.  3318.30  8158.31  4690.68  99999.0    300.0  8220.84  4744.95  1.00000    67.34
6305660.  3317.02  8155.79  4691.94  99999.0    300.0  8217.95  4745.87  1.00000    65.34
6307660.  3316.03  8154.29  4693.32  99999.0    300.0  8216.08  4746.89  1.00000    63.34
6309660.  3315.03  8152.78  4694.68  99999.0    300.0  8214.19  4747.90  1.00000    61.34
6311660.  3314.04  8151.26  4696.01  99999.0    300.0  8212.30  4748.88  1.00000    59.34
6313660.  3313.04  8149.77  4697.39  99999.0    300.0  8210.43  4749.92  1.00000    57.34
6315660.  3312.03  8147.92  4698.54  99999.0    300.0  8208.83  4751.26  1.00000    55.34
6317660.  3310.71  8144.46  4698.98  99999.0    300.0  8206.90  4752.99  1.00000    53.34
6319660.  3309.70  8142.21  4699.69  99999.0    300.0  8206.19  4755.00  1.00000    51.34
6321660.  3308.71  8140.16  4700.70  99999.0    300.0  8205.68  4757.32  1.00000    49.34
6323660.  3307.70  8137.89  4701.39  99999.0    300.0  8204.95  4759.31  1.00000    47.34
6325660.  3306.36  8134.36  4701.82  99999.0    300.0  8202.97  4761.04  1.00000    45.34
6327660.  3305.33  8131.98  4702.55  99999.0    300.0  8202.13  4763.08  1.00000    43.34
6330271.  3305.33  8131.98  4702.55  99999.0    300.0  8202.13  4763.08  1.00000    40.73
6330271.  3250.86  6552.21  3760.00  99999.0    300.0  6609.43  3809.75  1.00000    40.73
6344834.  3250.86  6552.21  3760.00  99999.0    300.0  6609.43  3809.75  1.00000    26.17
6344834.  3108.18  6552.71  3760.43  99999.0    300.0  6608.43  3808.88  1.00000    26.17
6358068.  3108.18  6552.71  3760.43  99999.0    300.0  6608.43  3808.88  1.00000    12.93
6358068.  2731.00  5913.87  3454.28  99999.0    300.0  5959.59  3493.35  1.00000    12.93
6370824.  2731.00  5913.87  3454.28  99999.0    300.0  5959.59  3493.35  1.00000     0.18
6370824.  2147.00  2734.31  1223.39  99999.0    300.0  2746.73  1237.22  1.00000     0.18
6371661.  2147.00  2734.31  1223.39  99999.0    300.0  2746.73  1237.22  1.00000    -0.66
