# Supplementary material for: Average physical structure of cratonic lithosphere, from thermodynamic inversion of global surface-wave data
Source: Mineral Petrol. 2025 Jun 17;119(4):811–22. doi: 10.1007/s00710-025-00926-0 (PMC12673875; doi:10.1007/s00710-025-00926-0)
Supplement: Supplementary file 2 — Supplementary file2 (TXT 12 KB) [file 710_2025_926_MOESM2_ESM.txt]

# depth (km)	T (degree C)	P (GPa)	Al2O3 (wt%)	FeO (wt%)	Vp (km/s)	Vs (km/s)	Density (Mg/m3)	Radial anisotropy (%)
-0.660	0.000	0.0000	-1.000	-1.000	2.738	1.228	2.147	1.126
0.000	15.603	0.0161	-1.000	-1.000	2.738	1.228	2.147	1.126
2.000	61.851	0.0665	-1.000	-1.000	5.929	3.467	2.731	1.127
4.000	104.966	0.1201	-1.000	-1.000	5.929	3.467	2.731	1.127
6.000	144.947	0.1737	-1.000	-1.000	5.929	3.467	2.731	1.127
8.000	181.795	0.2273	-1.000	-1.000	5.929	3.467	2.731	1.127
10.000	215.510	0.2809	-1.000	-1.000	5.929	3.467	2.731	1.127
12.000	245.671	0.3350	-1.000	-1.000	5.929	3.467	2.731	1.127
14.000	271.929	0.3921	-1.000	-1.000	6.571	3.777	3.108	1.283
16.000	295.706	0.4531	-1.000	-1.000	6.571	3.777	3.108	1.283
18.000	317.783	0.5141	-1.000	-1.000	6.571	3.777	3.108	1.283
20.000	338.161	0.5751	-1.000	-1.000	6.571	3.777	3.108	1.283
22.000	356.839	0.6362	-1.000	-1.000	6.571	3.777	3.108	1.283
24.000	373.817	0.6972	-1.000	-1.000	6.571	3.777	3.108	1.283
26.000	389.339	0.7588	-1.000	-1.000	6.571	3.777	3.108	1.283
28.000	404.357	0.8219	-1.000	-1.000	6.571	3.777	3.251	1.317
30.000	419.539	0.8858	-1.000	-1.000	6.571	3.777	3.251	1.317
32.000	434.340	0.9496	-1.000	-1.000	6.571	3.777	3.251	1.317
34.000	448.760	1.0135	-1.000	-1.000	6.571	3.777	3.251	1.317
36.000	462.800	1.0774	-1.000	-1.000	6.571	3.777	3.251	1.317
38.000	476.458	1.1413	-1.000	-1.000	6.571	3.777	3.251	1.317
40.000	488.726	1.2053	-1.000	1.442	6.571	3.777	3.251	1.317
42.000	498.061	1.2697	0.990	6.400	8.155	4.723	3.305	1.282
44.000	506.134	1.3347	0.990	6.400	8.156	4.722	3.306	1.273
46.000	514.225	1.3997	0.990	6.400	8.158	4.721	3.307	1.245
48.000	522.332	1.4647	0.990	6.400	8.161	4.720	3.308	1.218
50.000	530.457	1.5297	0.990	6.400	8.162	4.719	3.309	1.191
52.000	538.597	1.5948	0.990	6.400	8.164	4.718	3.310	1.163
54.000	546.754	1.6599	0.990	6.400	8.166	4.717	3.311	1.136
56.000	554.927	1.7250	0.990	6.400	8.169	4.716	3.312	1.117
58.000	563.116	1.7902	0.990	6.400	8.170	4.714	3.313	1.117
60.000	571.320	1.8553	0.990	6.400	8.172	4.713	3.314	1.124
62.000	579.539	1.9205	0.990	6.400	8.174	4.712	3.315	1.132
64.000	587.774	1.9857	0.990	6.400	8.175	4.711	3.316	1.140
66.000	596.022	2.0510	0.990	6.400	8.177	4.710	3.317	1.148
68.000	604.286	2.1162	0.990	6.400	8.180	4.708	3.319	1.155
70.000	612.563	2.1816	0.990	6.400	8.181	4.707	3.320	1.163
72.000	620.854	2.2469	0.990	6.400	8.183	4.706	3.321	1.171
74.000	629.160	2.3123	0.990	6.400	8.185	4.705	3.322	1.178
76.000	637.478	2.3777	0.990	6.400	8.186	4.703	3.323	1.186
78.000	645.809	2.4431	0.990	6.400	8.188	4.702	3.324	1.194
80.000	654.153	2.5085	0.990	6.400	8.189	4.701	3.324	1.203
82.000	662.510	2.5740	0.990	6.400	8.190	4.699	3.325	1.214
84.000	670.880	2.6394	0.990	6.400	8.192	4.698	3.326	1.227
86.000	679.261	2.7049	0.990	6.400	8.194	4.697	3.328	1.240
88.000	687.654	2.7704	0.990	6.400	8.196	4.695	3.328	1.252
90.000	696.059	2.8360	0.990	6.400	8.197	4.694	3.329	1.265
92.000	704.476	2.9016	0.990	6.400	8.199	4.693	3.330	1.278
94.000	712.903	2.9672	0.990	6.400	8.200	4.691	3.331	1.290
96.000	721.341	3.0328	0.990	6.400	8.202	4.690	3.332	1.303
98.000	729.790	3.0985	0.990	6.400	8.204	4.689	3.334	1.316
100.000	738.250	3.1642	0.990	6.400	8.206	4.687	3.335	1.328
102.000	746.719	3.2299	0.990	6.400	8.207	4.686	3.335	1.341
104.000	755.198	3.2956	0.990	6.400	8.208	4.684	3.336	1.354
106.000	763.688	3.3614	0.990	6.400	8.210	4.683	3.337	1.367
108.000	772.187	3.4271	0.990	6.400	8.211	4.682	3.338	1.379
110.000	780.695	3.4929	0.990	6.400	8.212	4.680	3.339	1.389
112.000	789.211	3.5587	0.990	6.400	8.214	4.679	3.340	1.389
114.000	797.737	3.6246	0.990	6.400	8.215	4.677	3.341	1.387
116.000	806.271	3.6904	0.990	6.400	8.217	4.676	3.342	1.384
118.000	814.814	3.7564	0.990	6.400	8.219	4.675	3.343	1.381
120.000	823.364	3.8223	0.990	6.400	8.220	4.673	3.344	1.379
122.000	831.922	3.8883	0.990	6.400	8.221	4.672	3.345	1.376
124.000	840.488	3.9542	0.990	6.400	8.223	4.670	3.346	1.374
126.000	849.062	4.0202	0.990	6.400	8.224	4.669	3.347	1.371
128.000	857.642	4.0863	0.990	6.400	8.226	4.667	3.348	1.368
130.000	866.230	4.1523	0.990	6.400	8.227	4.666	3.349	1.366
132.000	874.824	4.2184	0.990	6.400	8.228	4.664	3.350	1.363
134.000	883.425	4.2844	0.990	6.400	8.230	4.663	3.351	1.360
136.000	892.032	4.3505	0.990	6.400	8.231	4.661	3.352	1.358
138.000	900.645	4.4167	0.990	6.400	8.232	4.660	3.353	1.355
140.000	909.264	4.4828	0.990	6.400	8.233	4.658	3.353	1.352
142.000	917.889	4.5490	0.990	6.400	8.235	4.657	3.354	1.349
144.000	926.519	4.6152	0.990	6.400	8.236	4.655	3.355	1.345
146.000	935.154	4.6815	0.990	6.400	8.237	4.654	3.356	1.342
148.000	943.795	4.7478	0.990	6.400	8.239	4.652	3.357	1.338
150.000	952.440	4.8140	0.990	6.400	8.240	4.651	3.358	1.334
152.000	961.089	4.8803	0.990	6.400	8.241	4.649	3.359	1.328
154.000	969.743	4.9467	0.990	6.400	8.243	4.648	3.360	1.316
156.000	978.401	5.0130	0.990	6.400	8.244	4.646	3.361	1.304
158.000	987.063	5.0794	0.990	6.400	8.245	4.645	3.362	1.292
160.000	995.729	5.1458	0.990	6.400	8.247	4.643	3.363	1.280
162.000	1004.399	5.2122	0.990	6.400	8.248	4.642	3.364	1.268
164.000	1013.072	5.2786	0.990	6.400	8.249	4.640	3.365	1.256
166.000	1021.748	5.3451	0.990	6.400	8.251	4.639	3.366	1.245
168.000	1030.427	5.4116	0.990	6.400	8.252	4.637	3.367	1.233
170.000	1039.109	5.4781	0.990	6.400	8.254	4.636	3.368	1.221
172.000	1047.793	5.5447	0.990	6.400	8.255	4.634	3.369	1.209
174.000	1056.480	5.6113	0.990	6.400	8.256	4.633	3.370	1.197
176.000	1065.169	5.6779	0.990	6.400	8.258	4.631	3.370	1.186
178.000	1073.859	5.7445	0.990	6.400	8.259	4.630	3.371	1.174
180.000	1082.552	5.8111	0.990	6.400	8.260	4.628	3.372	1.162
182.000	1091.246	5.8778	0.990	6.400	8.261	4.627	3.373	1.150
184.000	1099.942	5.9445	0.990	6.400	8.263	4.625	3.374	1.138
186.000	1108.638	6.0112	0.990	6.400	8.264	4.624	3.375	1.126
188.000	1117.336	6.0779	0.990	6.400	8.265	4.622	3.376	1.114
190.000	1126.035	6.1446	0.990	6.400	8.266	4.620	3.377	1.103
192.000	1134.735	6.2114	0.990	6.400	8.268	4.619	3.378	1.091
194.000	1143.434	6.2782	0.990	6.400	8.269	4.617	3.379	1.078
196.000	1152.134	6.3451	0.990	6.400	8.270	4.616	3.380	1.065
198.000	1160.835	6.4120	0.990	6.400	8.272	4.614	3.381	1.053
200.000	1169.535	6.4788	0.990	6.400	8.273	4.613	3.382	1.040
202.000	1178.235	6.5457	0.990	6.400	8.274	4.611	3.382	1.026
204.000	1186.935	6.6127	0.990	6.400	8.276	4.609	3.383	1.008
206.000	1195.633	6.6796	0.990	6.400	8.277	4.608	3.384	0.990
208.000	1204.331	6.7466	0.990	6.400	8.278	4.606	3.385	0.972
210.000	1213.029	6.8136	0.990	6.400	8.279	4.605	3.386	0.954
212.000	1221.724	6.8806	0.990	6.400	8.281	4.603	3.387	0.936
214.000	1230.419	6.9476	0.990	6.400	8.282	4.602	3.388	0.918
216.000	1239.113	7.0147	0.990	6.400	8.283	4.600	3.389	0.900
218.000	1247.805	7.0818	0.990	6.400	8.285	4.598	3.390	0.882
220.000	1256.494	7.1489	0.990	6.400	8.286	4.597	3.391	0.864
222.000	1265.183	7.2161	0.990	6.400	8.287	4.595	3.392	0.846
224.000	1273.869	7.2832	0.990	6.400	8.289	4.593	3.394	0.828
226.000	1282.552	7.3504	0.990	6.400	8.291	4.592	3.396	0.810
228.000	1290.018	7.4176	1.008	6.409	8.292	4.590	3.398	0.792
230.000	1294.667	7.4849	1.099	6.453	8.294	4.588	3.399	0.774
232.000	1298.612	7.5522	1.190	6.497	8.296	4.587	3.402	0.756
234.000	1302.557	7.6196	1.280	6.540	8.300	4.586	3.405	0.738
236.000	1306.502	7.6871	1.371	6.584	8.303	4.585	3.409	0.720
238.000	1310.447	7.7547	1.462	6.628	8.307	4.585	3.412	0.702
240.000	1314.391	7.8223	1.552	6.672	8.310	4.584	3.416	0.684
242.000	1318.336	7.8900	1.643	6.716	8.314	4.583	3.419	0.666
244.000	1322.281	7.9578	1.734	6.760	8.318	4.583	3.422	0.649
246.000	1326.226	8.0257	1.824	6.804	8.323	4.583	3.426	0.631
248.000	1330.171	8.0936	1.915	6.848	8.327	4.582	3.429	0.613
250.000	1334.115	8.1616	2.006	6.891	8.331	4.582	3.433	0.595
252.000	1338.060	8.2297	2.096	6.935	8.336	4.582	3.436	0.577
254.000	1342.005	8.2978	2.187	6.979	8.341	4.582	3.440	0.558
256.000	1345.950	8.3660	2.278	7.023	8.346	4.582	3.443	0.539
258.000	1349.895	8.4343	2.369	7.067	8.351	4.582	3.446	0.520
260.000	1353.839	8.5027	2.459	7.111	8.355	4.582	3.450	0.502
262.000	1357.784	8.5711	2.550	7.155	8.361	4.582	3.453	0.481
264.000	1361.729	8.6396	2.641	7.199	8.366	4.582	3.457	0.458
266.000	1365.674	8.7082	2.731	7.243	8.372	4.582	3.460	0.434
268.000	1369.619	8.7769	2.822	7.286	8.378	4.583	3.464	0.410
270.000	1373.563	8.8457	2.913	7.330	8.383	4.583	3.467	0.387
272.000	1377.508	8.9145	3.003	7.374	8.389	4.584	3.471	0.363
274.000	1381.453	8.9834	3.094	7.418	8.396	4.585	3.474	0.339
276.000	1385.398	9.0524	3.185	7.462	8.402	4.585	3.478	0.316
278.000	1389.343	9.1214	3.275	7.506	8.409	4.586	3.481	0.292
280.000	1393.287	9.1905	3.366	7.550	8.415	4.587	3.485	0.268
282.000	1397.232	9.2597	3.457	7.594	8.422	4.588	3.489	0.245
284.000	1401.177	9.3290	3.547	7.638	8.429	4.589	3.492	0.221
286.000	1405.122	9.3983	3.638	7.681	8.436	4.591	3.496	0.198
288.000	1409.067	9.4677	3.729	7.725	8.443	4.592	3.499	0.174
290.000	1413.011	9.5373	3.820	7.769	8.450	4.593	3.503	0.150
292.000	1416.956	9.6069	3.910	7.813	8.457	4.595	3.506	0.127
294.000	1420.901	9.6765	4.001	7.857	8.464	4.596	3.510	0.103
296.000	1424.846	9.7462	4.092	7.901	8.472	4.598	3.514	0.079
298.000	1428.791	9.8160	4.182	7.945	8.479	4.600	3.517	0.056
300.000	1432.735	9.8859	4.273	7.989	8.487	4.602	3.521	0.032
302.000	1436.390	9.9560	4.364	8.032	8.494	4.603	3.524	0.008
304.000	1439.052	10.0261	4.400	8.050	8.500	4.605	3.526	-0.015
306.000	1440.891	10.0961	4.400	8.050	8.506	4.607	3.528	-0.039
308.000	1442.729	10.1661	4.400	8.050	8.512	4.608	3.530	-0.063
310.000	1444.567	10.2361	4.400	8.050	8.518	4.610	3.532	-0.086
312.000	1446.405	10.3064	4.400	8.050	8.524	4.612	3.534	-0.110
314.000	1448.244	10.3771	4.400	8.050	8.530	4.613	3.536	-0.134
316.000	1450.082	10.4471	4.400	8.050	8.536	4.615	3.538	-0.157
318.000	1451.920	10.5174	4.400	8.050	8.541	4.617	3.540	-0.181
320.000	1453.759	10.5881	4.400	8.050	8.547	4.618	3.542	-0.204
322.000	1455.597	10.6581	4.400	8.050	8.553	4.620	3.543	-0.228
324.000	1457.435	10.7284	4.400	8.050	8.559	4.622	3.545	-0.252
326.000	1459.273	10.7991	4.400	8.050	8.565	4.624	3.547	-0.276
328.000	1461.112	10.8694	4.400	8.050	8.571	4.625	3.549	-0.299
330.000	1462.950	10.9404	4.400	8.050	8.576	4.627	3.551	-0.323
332.000	1464.788	11.0111	4.400	8.050	8.585	4.631	3.553	-0.347
334.000	1466.591	11.0814	4.400	8.050	8.599	4.640	3.556	-0.372
336.000	1468.147	11.1524	4.400	8.050	8.612	4.649	3.558	-0.396
338.000	1469.347	11.2231	4.400	8.050	8.626	4.659	3.561	-0.421
340.000	1470.547	11.2934	4.400	8.050	8.639	4.668	3.564	-0.445
342.000	1471.748	11.3644	4.400	8.050	8.650	4.674	3.566	-0.470
344.000	1472.948	11.4354	4.400	8.050	8.656	4.676	3.568	-0.494
346.000	1474.148	11.5064	4.400	8.050	8.661	4.677	3.570	-0.518
348.000	1475.348	11.5774	4.400	8.050	8.667	4.679	3.572	-0.543
350.000	1476.549	11.6488	4.400	8.050	8.673	4.680	3.574	-0.567
352.000	1477.749	11.7204	4.400	8.050	8.678	4.682	3.576	-0.592
354.000	1478.949	11.7914	4.400	8.050	8.684	4.683	3.578	-0.616
356.000	1480.149	11.8624	4.400	8.050	8.689	4.684	3.580	-0.641
358.000	1481.350	11.9338	4.400	8.050	8.695	4.686	3.582	-0.665
360.000	1482.550	12.0054	4.400	8.050	8.700	4.687	3.584	-0.690
362.000	1483.750	12.0764	4.400	8.050	8.706	4.688	3.586	-0.714
364.000	1484.950	12.1478	4.400	8.050	8.711	4.690	3.588	-0.739
366.000	1486.151	12.2194	4.400	8.050	8.717	4.691	3.590	-0.763
368.000	1487.332	12.2908	4.400	8.050	8.722	4.692	3.592	-0.788
370.000	1488.471	12.3624	4.400	8.050	8.728	4.694	3.594	-0.812
372.000	1489.607	12.4338	4.400	8.050	8.733	4.695	3.596	-0.837
374.000	1490.743	12.5058	4.400	8.050	8.739	4.696	3.598	-0.861
376.000	1491.879	12.5774	4.400	8.050	8.744	4.697	3.600	-0.886
378.000	1493.014	12.6488	4.400	8.050	8.750	4.698	3.602	-0.910
380.000	1494.150	12.7208	4.400	8.050	8.755	4.700	3.604	-0.935
382.000	1495.286	12.7928	4.400	8.050	8.761	4.701	3.607	-0.959
384.000	1496.422	12.8648	4.400	8.050	8.766	4.702	3.609	-0.983
386.000	1497.558	12.9368	4.400	8.050	8.772	4.703	3.611	-1.008
388.000	1498.694	13.0088	4.400	8.050	8.777	4.704	3.613	-1.032
390.000	1499.830	13.0808	4.400	8.050	8.783	4.705	3.616	-1.057
392.000	1500.966	13.1528	4.400	8.050	8.789	4.706	3.618	-1.081
394.000	1502.102	13.2248	4.400	8.050	8.795	4.707	3.620	-1.106
396.000	1503.238	13.2968	4.400	8.050	8.800	4.708	3.623	-1.130
398.000	1504.374	13.3691	4.400	8.050	8.806	4.710	3.625	-1.155
400.000	1505.509	13.4418	4.400	8.050	8.812	4.711	3.628	-1.179
